# Supplementary material for: Clinical application of metagenomic next-generation sequencing in the diagnosis of severe pneumonia pathogens
Source: Front Cell Infect Microbiol. 2025 Nov 6;15:1661213. doi: 10.3389/fcimb.2025.1661213 (PMC12631761; doi:10.3389/fcimb.2025.1661213)
Supplement: Supplementary Table 1 — Detailed pathogen distribution data. [file Table1.xlsx]

## Sheet: Sheet1
Bacteria	mNGS+	CMT+	mNGS+&CMT+
Klebsiella pneumoniae	40	8	38
Escherichia coli	32	13	2
Streptococcus pneumoniae	31	0	0
Staphylococcus aureus	28	4	15
Acinetobacter baumannii	24	3	46
Pseudomonas aeruginosa	22	6	25
Enterococcus faecium	17	1	1
Haemophilus parainfluenzae	8	0	1
Stenotrophomonas maltophilia	7	1	11
Staphylococcus haemolyticus	6	3	0
Bacteroides fragilis	5	1	0
Mycobacterium tuberculosis	4	0	0
Pseudomonas stutzeri	4	0	0
Proteus mirabilis	3	0	1
Streptococcus mitis	3	0	0
Legionella pneumophila	3	0	0
staphylococcus warneri	3	0	0
Enterobacter aerogenes	2	1	3
Corynebacterium kutscher	2	1	0
Staphylococcus capris	2	0	0
Micromonas	2	0	0
Streptococcus gordonii	2	0	0
Corynebacterium striatum	2	0	0
Burkhoiderla cepacia	1	1	6
Staphylococcus hominis	1	7	0
Moraxella catarrhalis	1	0	1
Staphylococcus capitis	1	1	0
Enterobacter asburiae	1	0	0
Citrobacter freundii	1	0	0
Serratia liquefaciens	1	0	0
Acinetobacter calcoaceticus	1	0	0
Approximately Acinetobacter	1	0	0
Morganella morganii	1	0	0
Durable Escherichia coli	1	0	0
Acinetobacter pittii	0	1	0
Shewanella alga	0	0	1
Acinetobacter junii	0	1	0
Chryseobacterium gluconicum	0	0	1

## Sheet: Sheet2
Fungi	mNGS+	CMT+	mNGS+&CMT+
Candida albicans	38	2	28
Candida parapsilosis	16	1	2
Aspergillus flavus	15	0	1
Candida tropicalis	11	2	7
Malassezia restricta	4	0	0
Candida glabrata	2	0	2
Pneumocystis jiroveci	3	0	0
Aspergillus fumigatus	3	2	4
Cryptococcus curvatus	2	0	0
Candida krusei	2	0	3
Candida guilliermondii	1	1	0
Aureobasidium pullulans	1	0	0
Aspergillus versicolor	1	0	0
Aspergillus niger	0	0	2

## Sheet: Sheet3
Virus	mNGS+	CMT+	mNGS+&CMT+
Human herpesvirus 5	6	0	0
Human gammaherpesvirus 4	6	0	0
Human alphaherpesvirus 1	3	0	0
Human betaherpesvinus 7	2	0	0
Influenza A virus	1	0	0
Influenza B virus	1	0	0
Chlamydia psittaci	1	0	0
